# Supplementary material for: Expectation affects learning and modulates memory experience at retrieval
Source: Cognition. 2018 Nov;180:123–34. doi: 10.1016/j.cognition.2018.07.010 (PMC6191926; doi:10.1016/j.cognition.2018.07.010)
Supplement: Supplementary Data 2 [file mmc2.xlsx]

## Sheet: Experiment 1
Experiment 1				Retrieval Data
				Expected									Unexpected
				Proportions				Performance (Hits - FAs)		RTs (ms)			Proportions				Performance (Hits - FAs)		RTs (ms)
Participant	Condition	Age	Gender	F_Hits	R_Hits	F_FA	R_FA	Familiarity	Recollection	Familiarity	Recollection		F_Hits	R_Hits	F_FA	R_FA	Familiarity	Recollection	Familiarity	Recollection
P01	1a	18	female	0.65	0.166667	0.28	0	0.37	0.166667	1171.59	1111.17		0.604167	0.1875	0.28	0	0.324167	0.1875	1215.8	1203
P02	1a	19	female	0.75	0.0277778	0.38	0.02	0.37	0.00777778	1590.56	2088.5		0.770833	0.104167	0.38	0.02	0.390833	0.084167	1701.98	1745.6
P03	1a	18	female	0.68	0.0694444	0.6	0.02	0.08	0.0494444	1412.18	1467.2		0.6875	0.125	0.6	0.02	0.0875	0.105	1525.45	1646.5
P04	1a	21	female	0.83	0.0694444	0.8	0	0.03	0.0694444	937.94	1385.4		0.9375	0.020833	0.8	0	0.1375	0.020833	981.95	956
P05	1a	19	female	0.65	0.0694444	0.32	0.1	0.33	-0.0305556	1174.23	1021.6		0.520833	0.083333	0.32	0.1	0.200833	-0.016667	1099.11	1745.5
P06	1a	19	female	0.65	0	0.16	0	0.49		1382.39			0.604167	0	0.16	0	0.444167		1394.21
P07	1a	18	female	0.72	0.0972222	0.32	0	0.4	0.0972222	1154.72	987.71		0.75	0.020833	0.32	0	0.43	0.020833	1222.08	1139
P08	1a	18	female	0.72	0.0138889	0.32	0	0.4	0.0138889	1507.13	2201		0.708333	0.041667	0.32	0	0.388333	0.041667	1328.97	2185
P09	1a	18	male	0.86	0	0.3	0	0.56		1313.45			0.6875	0	0.3	0	0.3875		1404.61
P10	1a	20	male	0.64	0.0138889	0.52	0	0.12	0.0138889	1836.97	2616		0.625	0.041667	0.52	0	0.105	0.041667	1803.97	2343.5
P11	1a	19	female	0.72	0.0694444	0.26	0	0.46	0.0694444	1726.75	1557.4		0.75	0.0625	0.26	0	0.49	0.0625	1758.73	1583.67
P12	1a	18	female	0.61	0.25	0.18	0.08	0.43	0.17	1968.1	1619.44		0.583333	0.291667	0.18	0.08	0.403333	0.211667	1981.87	1573.21
P13	1a	18	female	0.56	0.319444	0.52	0.02	0.04	0.299444	1774.08	1028.61		0.375	0.479167	0.52	0.02	-0.145	0.459167	1625.76	996.91
P14	1a	18	female	0.68	0.0138889	0.34	0.04	0.34	-0.0261111	1489.62	1406		0.583333	0.083333	0.34	0.04	0.243333	0.043333	1470.86	1442
P15	1a	41	female	0.9	0	0.3	0	0.6		1586.98			0.895833	0	0.3	0	0.595833		1625.09
P16	1a	21	female	0.58	0	0.26	0	0.32		1564.43			0.479167	0	0.26	0	0.219167		1358.13
P17	1a	19	female	0.76	0.0416667	0.32	0.02	0.44	0.0216667	1660.95	1598.33		0.604167	0.020833	0.32	0.02	0.284167	0.000833	1592.65	1463
P18	1a	18	male	0.58	0.333333	0.4	0.04	0.18	0.293333	1549.96	1401.92		0.666667	0.25	0.4	0.04	0.266667	0.21	1405.19	1237.17
P19	1a	19	female	0.75	0.0138889	0.68	0	0.07	0.0138889	1670.47	1922		0.645833	0.020833	0.68	0	-0.034167	0.020833	1285.41	1589
P20	1a	18	female	0.71	0.138889	0.34	0	0.37	0.138889	1323.13	1046.5		0.541667	0.354167	0.34	0	0.201667	0.354167	1507.56	1138.12
P21	1a	18	male	0.21	0.708333	0.46	0	-0.25	0.708333	1466.72	959.76		0.270833	0.625	0.46	0	-0.189167	0.625	1568.78	922.4
P22	1a	18	female	0.49	0.263889	0.14	0	0.35	0.263889	1606.01	1264.05		0.395833	0.1875	0.14	0	0.255833	0.1875	1479.51	1158.67
P23	1a	20	female	0.39	0.111111	0.26	0	0.13	0.111111	1643.3	1742.75		0.416667	0.041667	0.26	0	0.156667	0.041667	1563.71	1367.5
P24	1a	20	male	0.86	0	0.2	0	0.66		1723.36			0.854167	0	0.2	0	0.654167		1673.32
P25	1a	19	female	0.74	0.25	0.22	0.02	0.52	0.23	1364.43	1122.83		0.541667	0.395833	0.22	0.02	0.321667	0.375833	1325.4	1132.53
P26	1a	18	female	0.56	0.0416667	0.32	0	0.24	0.0416667	1416.5	1493.33		0.583333	0.083333	0.32	0	0.263333	0.083333	1371.11	1489.5
P27	1a	18	female	0.75	0.0416667	0.32	0	0.43	0.0416667	1246.15	2284.67		0.604167	0.020833	0.32	0	0.284167	0.020833	1295.17	1879
P28	1a	18	female	0.63	0.0972222	0.16	0	0.47	0.0972222	1320.83	1729.86		0.541667	0.0625	0.16	0	0.381667	0.0625	1442.81	1542
P29	1b	18	female	0.305556	0.472222	0.22	0	0.0855556	0.472222	1779.04	1212.29		0.395833	0.541667	0.22	0	0.175833	0.541667	1905.48	1247.42
P30	1b	19	female	0.319444	0.416667	0.36	0.08	-0.0405556	0.336667	1659.26	1236.23		0.270833	0.541667	0.36	0.08	-0.089167	0.461667	1645.68	1086.35
P31	1b	18	female	0.416667	0.347222	0.24	0.02	0.176667	0.327222	1613.25	1506.72		0.5	0.25	0.24	0.02	0.26	0.23	1589.13	1195.5
P32	1b	18	female	0.319444	0.5	0.12	0.02	0.199444	0.48	1874.47	1216.06		0.375	0.479167	0.12	0.02	0.255	0.459167	2077.49	1274.3
P33	1b	19	female	0.319444	0.597222	0.28	0.04	0.0394444	0.557222	1792	1269.81		0.25	0.708333	0.28	0.04	-0.03	0.668333	1902.9	1199.88
P34	1b	19	female	0.666667	0.083333	0.74	0.08	-0.0733333	0.003333	1571.34	1362.5		0.729167	0.104167	0.74	0.08	-0.010833	0.024167	1464.09	1421.6
P35	1b	19	female	0.541667	0.402778	0.46	0	0.0816667	0.402778	1899.14	1209.62		0.458333	0.5	0.46	0	-0.001667	0.5	1719.36	1290.13
P36	1b	18	female	0.25	0.625	0.48	0	-0.23	0.625	2073.5	1175.04		0.270833	0.645833	0.48	0	-0.209167	0.645833	2083.58	1040.9
P37	1b	18	female	0.722222	0.097222	0.14	0	0.582222	0.097222	1677.35	1549.57		0.541667	0.1875	0.14	0	0.401667	0.1875	1682.91	1585.11
P38	1b	18	female	0.291667	0.638889	0.14	0.08	0.151667	0.558889	1541.23	1050.13		0.291667	0.6875	0.14	0.08	0.151667	0.6075	1761.07	1005.91
P39	1b	18	female	0.597222	0.152778	0.08	0.02	0.517222	0.132778	1312.89	1205		0.666667	0.166667	0.08	0.02	0.586667	0.146667	1323.27	1070.5
P40	1b	19	male	0.694444	0.055556	0.42	0	0.274444	0.055556	1322.6	1732		0.6875	0.104167	0.42	0	0.2675	0.104167	1345.73	1732.6
P41	1b	19	female	0.847222	0.083333	0.58	0	0.267222	0.083333	1833.51	1593.17		0.854167	0.083333	0.58	0	0.274167	0.083333	1837.92	1486.5
P42	1b	31	female	0.708333	0.138889	0.02	0.2	0.688333	-0.061111	1638.69	1930.8		0.729167	0.125	0.02	0.2	0.709167	-0.075	1602.96	1717.17
P43	1b	18	female	0.527778	0.097222	0.06	0	0.467778	0.097222	1602.7	1464.14		0.4375	0.104167	0.06	0	0.3775	0.104167	1863.13	1431.6
P44	1b	18	female	0.305556	0.583333	0.14	0	0.165556	0.583333	1898.65	1096.71		0.354167	0.583333	0.14	0	0.214167	0.583333	2087.39	1135.93
P45	1b	20	female	0.513889	0.25	0.18	0	0.333889	0.25	1557.97	1271.56		0.5	0.291667	0.18	0	0.32	0.291667	1587.52	1452.57
P46	1b	18	female	0.25	0.583333	0.3	0.02	-0.05	0.563333	1820	1382.98		0.4375	0.416667	0.3	0.02	0.1375	0.396667	2157.93	1272.9
P47	1b	19	female	0.388889	0.513889	0.46	0.04	-0.0711111	0.473889	1953.34	1089.03		0.388889	0.513889	0.46	0.04	-0.071111	0.473889	1821.88	996.43
P48	1b	19	female	0.291667	0.611111	0.28	0.02	0.0116667	0.591111	1739.11	969.59		0.25	0.6875	0.28	0.02	-0.03	0.6675	1531.88	1013.21
P49	1b	18	female	0.375	0.444444	0.32	0	0.055	0.444444	1887.93	1381.47		0.333333	0.583333	0.32	0	0.013333	0.583333	1819.55	1430.54
P50	1b	18	female	0.666667	0.083333	0.74	0.08	-0.0733333	0.003333	1571.34	1362.5		0.729167	0.104167	0.74	0.08	-0.010833	0.024167	1464.09	1421.6
P51	1b	19	female	0.541667	0.402778	0.46	0	0.0816667	0.402778	1899.14	1209.62		0.458333	0.5	0.46	0	-0.001667	0.5	1719.36	1290.13
P52	1b	19	female	0.25	0.625	0.48	0	-0.23	0.625	2073.5	1175.04		0.270833	0.645833	0.48	0	-0.209167	0.645833	2083.58	1040.9
P53	1b	19	female	0.722222	0.097222	0.14	0	0.582222	0.097222	1677.35	1549.57		0.541667	0.1875	0.14	0	0.401667	0.1875	1682.91	1585.11
P54	1b	18	female	0.291667	0.638889	0.14	0.08	0.151667	0.558889	1541.23	1050.13		0.291667	0.6875	0.14	0.08	0.151667	0.6075	1761.07	1005.91
P55	1b	20	female	0.597222	0.152778	0.08	0.02	0.517222	0.132778	1312.89	1205		0.666667	0.166667	0.08	0.02	0.586667	0.146667	1323.27	1070.5
P56	1b	19	female	0.694444	0.055556	0.42	0	0.274444	0.055556	1322.6	1732		0.6875	0.104167	0.42	0	0.2675	0.104167	1345.73	1732.6
Notes:
1a = free viewing encoding
1b = Semantic encoding
F_Hits = Familiarity Hits
R_Hits = Recollection Hits
F_FA = Familiarity False Alarms
R_FA = Recollection False Alarms
*Blank cells in recollection performance and RTs indicate no reported R responses (either Hit or FA)
*Participants are ordered by condition not in the way they were tested

## Sheet: Experiment 2
Experiment 2				Retrieval Data
				Expected									Unexpected
				Proportions				Performance (Hits - FAs)		RTs (ms)			Proportions				Performance (Hits - FAs)		RTs (ms)
Participant	Condition	Age	Gender	F_Hits	R_Hits	F_FA	R_FA	Familiarity	Recollection	Familiarity	Recollection		F_Hits	R_Hits	F_FA	R_FA	Familiarity	Recollection	Familiarity	Recollection
P01	2a	20	male	0.844444	0.022222	0.296296	0	0.548148	0.022222	1661.88	1813.5		0.783333	0.05	0.277778	0	0.505555	0.05	1675.98	1754
P02	2a	20	male	1.15556	0.022222	0.414815	0	0.740741	0.022222	1861.75	1603		0.85	0.0333333	0.592593	0	0.257407	0.0333333	1729.86	1771
P03	2a	20	male	0.588889	0.1	0.333333	0	0.255556	0.1	1733.57	1674.78		0.516667	0.15	0.240741	0	0.275926	0.15	1766.91	1608.44
P04	2a	19	female	0.833333	0	0.240741	0	0.592592		1394.26			0.766667	0.0166667	0.388889	0	0.377778	0.0166667	1325.76	1085
P05	2a	20	female	0.833333	0.022222	0.222222	0	0.611111	0.022222	1618.38	1063.5		0.666667	0.0166667	0.222222	0	0.444445	0.0166667	1608.14	2009
P06	2a	20	male	0.8	0.1	0.574074	0.018519	0.225926	0.081481	1355.19	1561.22		0.816667	0.116667	0.574074	0	0.242593	0.116667	1496.63	1823.43
P07	2a	19	female	0.811111	0.066667	0.314815	0	0.496296	0.066667	2039.57	1826.17		0.783333	0.05	0.388889	0	0.394444	0.05	2090.85	1854
P08	2a	19	male	0.677778	0.033333	0.222222	0	0.455556	0.033333	1648.42	2018.33		0.583333	0.0166667	0.148148	0.055556	0.435185	-0.0388893	1754.84	2391
P09	2a	19	female	0.622222	0	0.12963	0	0.492592		1246.47			0.55	0	0.166667	0	0.383333		1238.29
P10	2a	25	male	0.822222	0	0.555556	0	0.266666		1517.41			0.816667	0	0.537037	0	0.27963		1505.88
P11	2a	22	male	0.6	0.166667	0.5	0.037037	0.1	0.12963	918.87	1220.67		0.416667	0.1	0.314815	0.018519	0.101852	0.081481	1071.35	1052.33
P12	2a	22	female	0.588889	0.155556	0.166667	0	0.422222	0.155556	1866.2	1585.07		0.366667	0.233333	0.296296	0	0.0703707	0.233333	1625.67	1597.21
P13	2a	22	male	0.866667	0.011111	0.333333	0	0.533334	0.011111	1666.95	2929		0.883333	0.0166667	0.444444	0	0.438889	0.0166667	1633.13	1461
P14	2a	25	female	0.733333	0.033333	0.259259	0.055556	0.474074	-0.022223	1276.12	1750.67		0.716667	0.05	0.222222	0.148148	0.494445	-0.098148	1297.29	1759
P15	2a	23	female	0.888889	0.011111	0.481481	0	0.407408	0.011111	1448.38	1637		0.866667	0.0333333	0.5	0	0.366667	0.0333333	1495.23	2125
P16	2a	21	female	0.933333	0.044444	0.5	0	0.433333	0.044444	1092.42	1147		1	0.05	0.648148	0	0.351852	0.05	1119.13	916.33
P17	2a	24	female	0.688889	0.033333	0.12963	0	0.559259	0.033333	1076.89	1304		0.65	0.05	0.148148	0	0.501852	0.05	978.11	695.67
P18	2a	20	female	0.888889	0.022222	0.222222	0	0.666667	0.022222	1800	1940.5		0.716667	0.05	0.166667	0	0.55	0.05	1803.37	2075.33
P19	2a	21	female	0.588889	0.244444	0.277778	0	0.311111	0.244444	1464.91	1320.77		0.616667	0.266667	0.259259	0.018519	0.357408	0.248148	1503.38	1343.63
P20	2a	25	female	0.644444	0.111111	0.166667	0.074074	0.477777	0.037037	2020.31	2421.1		0.783333	0.0166667	0.148148	0.111111	0.635185	-0.0944443	2003.6	2485
P21	2a	21	male	0.811111	0.011111	0.425926	0.037037	0.385185	-0.025926	1616.36	1892		0.783333	0.0333333	0.388889	0.055556	0.394444	-0.0222227	1585.13	2088.5
P22	2a	31	male	0.944444	0	0.425926	0.018519	0.518518	-0.018519	1817.93			0.933333	0.0166667	0.481481	0	0.451852	0.0166667	1867.2	2705
P23	2a	24	male	0.744444	0.144444	0.5	0	0.244444	0.144444	1696.56	1445.92		0.666667	0.15	0.555556	0	0.111111	0.15	1653.78	1585.89
P24	2a	22	male	0.811111	0	0.259259	0.018519	0.551852	-0.018519	1615.72			0.783333	0	0.240741	0	0.542592		1668.34
P25	2a	21	female	0.577778	0.011111	0.111111	0	0.466667	0.011111	1459.55	1285		0.566667	0	0.148148	0	0.418519		1545.41
P26	2a	18	male	0.711111	0.077778	0.481481	0	0.22963	0.077778	1648.32	1337.71		0.766667	0.05	0.37037	0	0.396297	0.05	1540.59	1233.33
P27	2a	22	male	0.7	0.111111	0.592593	0	0.107407	0.111111	1482.36	1333.1		0.716667	0.0833333	0.574074	0.037037	0.142593	0.0462963	1574.94	1173.6
P28	2a	20	female	0.933333	0.02	0.648148	0	0.285185	0.02	1255.66	1426.5		0.883333	0.05	0.722222	0	0.161111	0.05	1238.76	1488.33
P29	2b	20	male	0.33	0.53	0.13	0	0.2	0.53	1614.91	1069.44		0.283	0.567	0.185	0	0.098	0.567	1544.14	977.971
P30	2b	20	female	0.69	0.14	0.15	0.04	0.54	0.1	1452.25	1833.69		0.633	0.117	0.148	0.037	0.485	0.08	1391.53	1818.29
P31	2b	20	male	0.5	0.32	0.48	0.09	0.02	0.23	1839.42	1283.69		0.333	0.367	0.352	0.074	-0.019	0.293	1662.97	1243.14
P32	2b	21	male	0.52	0.32	0.52	0.04	0	0.28	1991.87	1426.21		0.417	0.467	0.519	0.019	-0.102	0.448	2038.58	1487.79
P33	2b	22	male	0.6	0.21	0.37	0	0.23	0.21	1838.18	1432.68		0.583	0.283	0.444	0	0.139	0.283	1864.05	1580.12
P34	2b	20	male	0.53	0.19	0.11	0.04	0.42	0.15	1556.66	1344.88		0.567	0.183	0.148	0.019	0.419	0.164	1434.41	1314
P35	2b	19	female	0.6	0.21	0.52	0.04	0.08	0.17	1874.63	1452.37		0.7	0.2	0.537	0.019	0.163	0.181	1815.64	1609
P36	2b	18	male	0.4	0.4	0.28	0	0.12	0.4	2029.03	1180.08		0.3	0.45	0.37	0.019	-0.07	0.431	1755.27	1171.52
P37	2b	18	female	0.72	0.11	0.15	0	0.57	0.11	1569.84	1516.6		0.65	0.2	0.111	0	0.539	0.2	1525.09	1497
P38	2b	21	female	0.58	0.12	0.09	0.02	0.49	0.1	2202.99	1913.09		0.633	0.1	0.111	0	0.522	0.1	2200.3	1946
P39	2b	20	female	0.79	0.21	0.76	0.02	0.03	0.19	1058.83	1238.47		0.767	0.2	0.815	0.019	-0.048	0.181	1021.23	1281.58
P40	2b	20	male	0.58	0.16	0.15	0	0.43	0.16	1542.39	1580.21		0.55	0.1	0.222	0	0.328	0.1	1592.87	1573.33
P41	2b	19	female	0.52	0.13	0.09	0	0.43	0.13	1546.13	1363.25		0.583	0.167	0.111	0	0.472	0.167	1492.4	1253.3
P42	2b	21	female	0.12	0.77	0.07	0.02	0.05	0.75	2233.56	1091.81		0.067	0.85	0.074	0.037	-0.007	0.813	2169.5	997.667
P43	2b	18	male	0.08	0.78	0.15	0.24	-0.07	0.54	1886.44	1041.46		0.067	0.733	0.148	0.185	-0.081	0.548	1874	1143.75
P44	2b	20	female	0.34	0.26	0.09	0.02	0.25	0.24	1493.27	1064.48		0.367	0.283	0.148	0.019	0.219	0.264	1424.67	1033.23
P45	2b	15	female	0.66	0.1	0.72	0	-0.06	0.1	922.461	1294.67		0.583	0.167	0.537	0.074	0.046	0.093	951.317	1200.9
P46	2b	19	female	0.37	0.62	0.43	0	-0.06	0.62	1999.22	1138.8		0.317	0.65	0.241	0	0.076	0.65	2078.59	1135.77
P47	2b	18	female	0.66	0.17	0.31	0	0.35	0.17	1628.64	1851.33		0.467	0.217	0.241	0	0.226	0.217	1763.77	1415.92
P48	2b	21	male	0.72	0.22	0.41	0.06	0.31	0.16	1680.71	1347.1		0.633	0.233	0.222	0.074	0.411	0.159	1768.87	1410.14
P49	2b	22	male	0.5	0.17	0.5	0.04	0	0.13	1717.7	1626.73		0.467	0.317	0.37	0.019	0.097	0.298	1671.32	1811.95
P50	2b	19	female	0.23	0.53	0.35	0.02	-0.12	0.51	1651.14	941.438		0.333	0.717	0.222	0.056	0.111	0.661	1817.96	946.256
P51	2b	21	female	0.52	0.36	0.63	0	-0.11	0.36	1680.62	1346.56		0.65	0.267	0.593	0.019	0.057	0.248	1629.98	1186.38
P52	2b	21	male	0.72	0.24	0.57	0	0.15	0.24	1483.05	1295.64		0.65	0.2	0.519	0	0.131	0.2	1375.13	1264.42
P53	2b	18	female	0.72	0.09	0.09	0	0.63	0.09	1493.79	1352.88		0.05	0	0	0	0.05		2210.5
P54	2b	19	female	0.67	0.03	0.19	0.04	0.48	-0.01	1569.33	1746		0.6	0.067	0.241	0.019	0.359	0.048	1606.51	2101.75
P55	2b	21	male	0.44	0.29	0.07	0	0.37	0.29	1511.6	1266.04		0.5	0.367	0.074	0	0.426	0.367	1541.83	1272.18
Notes:
2a = shallow encoding
2b = semantic encoding
F_Hits = Familiarity Hits
R_Hits = Recollection Hits
F_FA = Familiarity False Alarms
R_FA = Recollection False Alarms
*Blank cells in recollection performance and RTs indicate no reported R responses (either Hit or FA)
*Participants are ordered by condition not in the way they were tested
